# Supplementary material for: Inhibitory Mechanisms of Lekethromycin in Dog Liver Cytochrome P450 Enzymes Based on UPLC-MS/MS Cocktail Method
Source: Molecules. 2023 Oct 20;28(20):7193. doi: 10.3390/molecules28207193 (PMC10609143; doi:10.3390/molecules28207193)
Supplement: Supplementary file 1 [file molecules-28-07193-s001.zip]

Archive with 1 entries (1 files):
- molecules-2625690-supplementary.pdf
